# Supplementary material for: Community- Weighted Mean Plant Traits Predict Small Scale Distribution of Insect Root Herbivore Abundance
Source: PLoS One. 2015 Oct 30;10(10):e0141148. doi: 10.1371/journal.pone.0141148 (PMC4627808; doi:10.1371/journal.pone.0141148)
Supplement: S1 Table — Values printed in italics stem from the LEDA traitbase. (XLSX) [file pone.0141148.s002.xlsx]

## Sheet: Tabelle1
	mm2 mg-1	mg g-1	mg mm-3	m	m				%	%
Plant species	Specific leaf area	Leaf dry matter content	Leaf density	Vegetative height	Reproductive height	Leaf C/N	Root C/N	Vegetative spread	Root desnity in soil	Root density in topsoil
Achillea millefolium	14.66	237.8	0.234	0.302	0.323	21	43.183	0.13	0.0382702	0.0631258
Agrimonia eupatoria	13.04	350.8	0.347	0.253	0.596	26.503	74.008	0.01	0.0662567	0.139949
Agrostis capillaris	34.43	258.7	NA	0.25	0.58	NA	NA	0.13	NA	NA
Agrostis gigantea	22.78	243.6	NA	0.98	0.7	NA	NA	0.13	NA	NA
Agrostis stolonifera	21.22	456	0.389	0.226	0.342	22.111	37.782	0.13	0.0496975	0.0999671
Ajuga genevensis	25.78	146.9	NA	0.19	0.19	NA	NA	0.25	0.0707167	0.0610226
Ajuga reptans	36.05	153	NA	0.16	0.19	NA	NA	0.25	0.136422	0.179501
Alchemilla monticola	17.3	350.4	NA	0.087	0.106	18.125	37.023	0.13	0.102578	0.11718
Alopecurus pratensis	19.39	352.2	0.265	0.683	0.945	16.336	21.804	0.13	0.0964311	0.235775
Anchusa officinalis	23.27	112.5	NA	0.48	0.55	NA	NA	0	NA	NA
Antennaria dioica	11.8	249	NA	0.1	0.14	NA	NA	0.13	0.0403159	0.0302365
Anthoxanthum odoratum ag.	29.56	347.7	0.336	0.141	0.25	26.495	53.067	0.01	0.0933441	0.0973224
Anthriscus sylvestris	22.55	218.7	0.212	0.397	0.489	24.486	77.639	0.01	0.0527682	0.123652
Anthyllis vulneraria	13.04	215.7	0.162	0.136	0.184	17.875	23.521	0	0.0569215	0.107473
Arabis hirsuta	30.8	166	NA	0.32	0.37	NA	NA	0.13	0.0620384	0.110915
Arctium minus	24.07	177.3	NA	0.7	0.83	NA	NA	0	NA	NA
Arenaria serpyllifolia ag.	19.39	220.4	NA	0.17	0.14	NA	NA	0	NA	NA
Arrhenatherum elatius	24.15	370.6	0.325	0.343	0.539	19.563	36.748	0.01	0.119757	0.173412
Asperula cynanchica	28.06	311.5	NA	0.27	NA	NA	NA	0	0.0520179	0.102655
Astragalus glycyphyllos	25.71	272.5	NA	0.58	0.68	NA	NA	0	0.102364	0.109046
Avenula pubescens	18.94	321.4	0.258	0.259	0.429	25.802	40.424	0.13	0.0661807	0.121727
Bellis perennis	31.91	139.2	0.139	0.034	0.098	18.67	52.883	0.13	0.0592767	0.053349
Brachypodium pinnatum	20.12	452.8	0.417	0.242	0.356	19.853	37.804	0.25	0.0502987	0.0902774
Briza media	26.92	298.2	0.249	0.127	0.156	20.841	44.513	0.13	0.0732068	0.143123
Bromus commutatis	28.45	224.3	NA	0.5	0.7	NA	NA	0	NA	NA
Bromus erectus	16.39	524	0.53	0.371	0.552	21.411	40.597	0.01	0.122025	0.190339
Bromus hordeaceus	28.39	289.3	NA	NA	0.43	NA	NA	0	0.0498297	0.0896554
Bromus inermis	19.56	358.7	0.268	0.764	0.867	15.923	32.81	0.13	0.103529	0.144094
Calamagrostis epigejos	13.05	398.8	NA	1	1.12	NA	NA	0.13	0.118636	0.217165
Campanula patula	34.89	NA	NA	0.28	0.43	NA	NA	0	0.0603837	0.0767729
Campanula rotundifolia ag.	20.2	306.8	0.32	0.219	0.299	18.864	27.387	0.13	0.0747687	0.0691028
Capsella bursa-pastoris	30.02	148.4	NA	0.13	0.31	NA	NA	0	NA	NA
Cardamine pratensis ag.	20.1	199.5	NA	0.25	0.38	NA	NA	0.13	NA	NA
Carex caryophyllea	20.22	459.9	NA	0.039	0.095	29.721	NA	0.13	0.0536252	0.0536252
Carex ericetorum	NA	NA	NA	0.14	0.2	NA	NA	0.13	0.0210818	0.0308697
Carex flacca	17.4	372.2	0.258	0.101	0.49	24.762	29.396	0.13	0.0429445	0.074497
Carex guestphalica	NA	NA	NA	NA	NA	NA	NA	0.01	NA	NA
Carex ornithopoda ag.	30.58	262.7	NA	NA	NA	NA	NA	0.01	NA	NA
Carex spicata	20.64	250.6	NA	0.28	0.4	NA	NA	0.01	0.0798816	0.157662
Carlina acaulis	10.96	180.8	NA	0.31	0.31	NA	NA	0	0.00683484	0.0703701
Carlina vulgaris	33.17	97.6	NA	0.38	0.44	NA	NA	0	0.0422323	0.0572136
Carlina vulgaris ag.	33.17	97.6	NA	0.38	0.44	NA	NA	0	0.0422323	0.0572136
Carum carvi	14.36	231.2	0.357	0.391	0.442	18.564	NA	0	0.043218	0.0866877
Centaurea jacea	13.62	259.9	0.253	0.526	0.529	12.626	25.783	0.01	0.0278323	0.0767039
Centaurea scabiosa	12.46	241.8	0.236	0.383	0.487	23.037	33.482	0	0.0668553	0.150822
Cerastium arvense	24.3	196.9	NA	0.11	0.18	NA	NA	0.13	NA	NA
Cerastium holosteoides	14.29	393.3	0.366	0.084	0.108	23.056	29.619	0	0.0755709	0.0604567
Chenopodium album	24	164.3	NA	0.48	0.85	NA	NA	0	NA	NA
Cichorium intybus	14.43	219.1	0.283	0.272	0.555	25.271	84.158	0	0.118619	0.200358
Cirsium acaule	9.23	189.1	0.19	0.078	0.075	29.469	48.107	0.01	0.0759868	0.105962
Cirsium arvense	16.47	140.4	0.193	0.514	0.488	24.897	18.754	0.25	0.0354158	0.1322
Cirsium vulgare	15.7	142.9	NA	0.9	0.98	NA	NA	0	0.0902913	0.200224
Colchicum autumnale	21.91	127.8	NA	0.23	0.22	NA	NA	0.01	NA	NA
Convolvulus arvensis	28.39	204.6	NA	0.332	0.234	16.631	35.516	0	NA	NA
Crataegus spec.	NA	NA	NA	NA	NA	NA	NA	NA	NA	NA
Crepis biennis	18.81	187.9	0.193	0.3	0.4	18.897	50.695	0	0.0799456	0.113057
Cynosurus cristatus	22.41	370.5	0.327	0.173	0.286	34.331	63.209	0.01	0.0534421	0.0587151
Dactylis glomerata	24	374.3	0.308	0.434	0.57	20.162	40.389	0.01	0.124041	0.218767
Daucus carota	14.69	294	0.243	0.308	0.376	25.629	63.61	0	0.0559375	0.0931758
Deschampsia cespitosa	14.72	339.1	NA	0.43	0.83	NA	NA	0.01	0.165688	0.279222
Dianthus carthusianorum	16.36	NA	NA	0.26	0.36	NA	NA	0	0.0490324	0.0762562
Elymus repens	23.59	270.7	NA	0.75	1.35	NA	NA	0.25	0.0743393	0.111814
Equisetum arvense	10.35	239.5	NA	0.33	0.33	NA	NA	0.25	NA	NA
Erigeron acris	19.62	194.7	NA	0.33	0.28	NA	NA	0	0.070295	0.111314
Erodium cicutarium ag.	25.58	204.4	NA	0.6	NA	NA	NA	0	NA	NA
Erophila verna	42.48	193.5	NA	0.03	0.09	NA	NA	0	NA	NA
Euphorbia cyparissias	22.57	NA	NA	0.18	0.26	NA	NA	0.25	0.0650025	0.12099
Euphrasia officinalis	17.29	247	NA	0.24	0.2	NA	NA	0	NA	NA
Falcaria vulgaris	13.04	185.4	NA	0.43	0.55	NA	NA	0	NA	NA
Festuca ovina ag.	13.05	507	0.391	0.104	0.216	30.192	36.516	0.01	0.219591	0.327405
Festuca pratensis	24.4	251.7	0.216	0.381	0.576	18.718	76.815	0.01	0.0841518	0.209166
Festuca rubra	9.62	463.8	0.372	0.229	0.398	30.229	34.806	0.13	0.0826107	0.164487
Festuca x loliacea	14.6	266	NA	NA	NA	NA	NA	NA	NA	NA
Fragaria vesca	17.43	352.6	0.39	0.118	0.15	25.885	49.84	0.25	NA	NA
Galium aparine	33.71	140	NA	0.71	0.98	NA	NA	0	NA	NA
Galium mollugo ag.	23.25	241.9	0.229	0.379	0.422	19.928	25.747	0.13	0.111655	0.116628
Galium pumilum	38.67	NA	NA	0.28	0.42	NA	NA	0.13	NA	NA
Galium verum ag.	13.35	371.5	0.456	0.238	0.269	22.81	36.525	0.13	0.0756895	0.0723354
Genista tinctoria	18.08	248	NA	0.51	0.45	NA	NA	0	0.0300485	0.0906561
Gentiana verna	NA	NA	NA	0.03	0.11	NA	NA	0.13	0.0452874	0.0269032
Gentianella germanica	12.83	NA	NA	0.16	0.17	NA	NA	0	NA	NA
Geranium dissectum	23.2	238	NA	0.27	0.35	NA	NA	0	NA	NA
Geranium molle	27.63	186.7	NA	0.18	0.23	NA	NA	0	NA	NA
Geranium pratense	18.95	240.3	0.289	0.495	0.546	14.822	55.162	0.01	0.0648465	0.123215
Geranium pusillum	25.33	201.7	NA	0.18	0.23	NA	NA	0	NA	NA
Geranium sylvaticum	25.14	219.6	NA	0.28	0.4	NA	NA	0.01	0.078704	0.157753
Geum urbanum	39.04	302	NA	0.37	0.58	NA	NA	0	NA	NA
Glechoma hederacea	34.72	160	NA	0.27	0.2	NA	NA	0.25	NA	NA
Helictotrichon pratense	11.96	307.2	0.357	0.224	0.441	19.207	42.728	0.01	0.142935	0.136508
Helictotrichon pubescens	18.94	321.4	0.258	0.259	0.429	25.802	40.424	0.13	0.0661807	0.121727
Heracleum sphondylium	18.04	189	0.213	0.528	0.638	14.803	42.341	0	0.0502586	0.116756
Hieracium pilosella	20.43	207	0.185	0.06	0.17	24.421	47.728	0.13	0.108724	0.149518
Hippocrepis comosa	15.23	236.9	NA	0.16	0.17	NA	NA	0	0.0484036	0.121519
Holcus lanatus	26.2	307.9	0.254	0.227	0.375	23.945	52.107	0.01	0.0604343	0.129487
Hypericum perforatum	16.08	514.8	0.355	0.303	0.33	21.338	56.62	0	0.089121	0.202766
Hypochaeris radicata	22.22	116	NA	0.07	0.37	NA	NA	0.01	0.0822886	0.13369
Juniperus communis	7.09	509.2	NA	6.02	6.5	NA	NA	NA	NA	NA
Knautia arvensis ag.	16.25	213.2	0.19	0.35	0.485	28.657	43.939	0	0.0530095	0.162409
Koeleria macrantha	11.81	327	NA	0.07	0.2	NA	NA	0.01	0.111153	0.176204
Koeleria pyramidata	15	311.4	0.259	0.166	0.356	21.923	41.209	0.01	0.0910888	0.162245
Lamium album	31.01	193.3	0.145	0.321	0.296	12.562	36.633	0.13	NA	NA
Lathyrus nissolia	19.52	201.1	NA	0.38	0.27	NA	NA	0	NA	NA
Lathyrus pratensis	25.42	273.7	NA	0.57	0.54	NA	NA	0.13	0.0354054	0.0976422
Leontodon autumnalis	27.66	152.9	0.186	0.104	0.22	13.827	41.702	0	0.107618	0.0809758
Leontodon hispidus	24.54	170.5	0.154	0.113	0.251	19.299	20.158	0.01	0.0718905	0.191029
Leucanthemum vulgare ag.	20.84	198.4	0.145	0.144	0.206	21.03	7.646	0.13	0.0380739	0.0654257
Linum catharticum	30.16	210	NA	0.12	0.17	NA	NA	0	0.0536654	0.0482989
Lolium perenne	25.04	321.5	0.21	0.225	0.42	16.472	35.76	0.01	0.0979915	0.131611
Lotus corniculatus	17.87	358.3	0.322	0.087	0.095	16.577	21.473	0	NA	NA
Lotus uliginosus	31.6	NA	NA	0.35	0.35	NA	NA	0.13	NA	NA
Luzula campestris	22.97	245.5	NA	0.27	0.25	NA	NA	0.13	0.0432685	0.0453832
Matricaria discoidea	NA	NA	NA	NA	NA	NA	NA	0	NA	NA
Medicago lupulina	21.05	367.6	0.425	0.073	0.079	13.45	18.639	0	NA	NA
Medicago x varia	19.25	314	0.263	0.333	0.346	11.424	25.286	0	0.0504067	0.0620695
Myosotis arvensis	29.38	123	NA	0.23	0.23	NA	NA	0	NA	NA
Ononis repens	19.19	324.8	0.291	0.166	0.136	13.009	37.962	0	0.0392024	0.133082
Orchis militaris	21.51	113.1	NA	0.2	0.35	NA	NA	0.01	NA	NA
Origanum vulgare	24.67	233	NA	0.41	0.48	NA	NA	0.13	NA	NA
Pastinaca sativa	16.19	205.4	0.268	0.666	0.76	14.919	75.023	0	0.0340254	0.0403444
Phleum pratense	21.13	373.1	0.288	0.384	0.574	19.972	33.792	0.01	0.0357734	0.082498
Picris hieracioides	18.62	192.8	0.19	0.426	0.442	22.193	54.274	0	0.0527644	0.0485007
Pimpinella major	20.65	220.1	0.201	0.464	0.563	15.29	49.462	0	0.0230855	0.0936729
Pimpinella saxifraga	15.71	294.8	0.261	0.354	0.49	23.32	52.805	0	0.0265075	0.0532256
Pinus sylvestris	5.53	299	NA	34.5	33.75	NA	NA	NA	NA	NA
Plantago lanceolata	19.67	168.8	0.184	0.143	0.322	15.388	18.883	0.01	0.0581011	0.110567
Plantago major	17.05	177.6	0.265	0.162	0.196	18.129	16.748	0.01	NA	NA
Plantago media	16.98	157.5	0.167	0.057	0.293	25.261	40.357	0.01	0.0557557	0.102558
Poa annua	36.43	242.5	NA	0.09	0.16	NA	NA	0	NA	NA
Poa pratensis ag.	11.78	408.1	0.513	0.238	0.356	30.248	40.184	0.13	NA	NA
Poa trivialis	28.94	452.3	0.471	0.148	0.292	19.581	31.481	0.13	0.0339847	0.0523414
Polygala amarella	20.56	190	NA	0.05	0.08	NA	NA	0	0.0105847	0.00467361
Polygala comosa	20.29	NA	NA	0.15	0.2	NA	NA	0	0.0615794	0.0828045
Polygonum aviculare	28.88	207.5	NA	1.14	0.28	NA	NA	0	NA	NA
Potentilla argentea ag.	16.7	262	NA	0.25	0.22	NA	NA	0	0.0636921	0.132971
Potentilla heptaphylla	16.05	375.3	NA	0.1	0.09	NA	NA	0	0.0405798	0.073385
Potentilla reptans	27.75	244.8	0.267	0.116	0.117	16.788	15.477	0.25	NA	NA
Potentilla tabernaemontani	13.21	332.4	0.32	0.031	0.11	21.533	41.757	0	NA	NA
Prunella grandiflora	20.11	179.1	NA	0.13	0.17	NA	NA	0.13	0.0614684	0.101923
Prunella vulgaris	20.57	229.5	0.237	0.118	0.133	33.072	53.858	0.13	0.0925656	0.10769
Prunus spinosa ag.	14.25	313.5	NA	1.95	2	NA	NA	NA	NA	NA
Pulsatilla vulgaris	10.09	235.9	NA	0.15	0.24	NA	NA	0	0.0469791	0.0726241
Ranunculus acris	16.26	238.3	0.254	0.245	0.319	26.395	52.666	0.01	0.087485	0.157689
Ranunculus bulbosus	23.25	185.1	0.186	0.18	0.25	22.032	36.046	0.01	NA	NA
Ranunculus repens	24.13	163.6	0.152	0.06	0.09	19.534	38.367	0.13	NA	NA
Rhinanthus alectorolophus ag.	16.39	255.8	0.253	0.259	0.274	16.319	NA	0	0.0280661	0.012725
Rhinanthus minor	16.39	255.8	0.253	0.259	0.274	16.319	NA	0	0.0280661	0.012725
Rumex acetosa	29.34	101.9	NA	0.51	0.63	NA	NA	0.01	0.0660383	0.112452
Rumex acetosella	24.09	117.9	NA	0.15	0.27	NA	NA	0.25	NA	NA
Rumex crispus	15.87	227.8	0.21	0.366	0.471	19.377	29.772	0	0.0448056	0.116594
Rumex obtusifolius	29.71	146.7	NA	0.51	0.85	NA	NA	0.01	0.0296658	0.0597
Salvia pratensis	25.33	171	NA	0.44	0.5	NA	NA	0.01	0.0774705	0.115122
Sanguisorba minor	18.05	303.9	0.337	0.089	0.154	26.783	66.241	0	0.0782545	0.127069
Scabiosa columbaria	14.3	237.8	0.221	0.24	0.427	19.915	50.781	0.01	0.0619642	0.104162
Senecio jacobaea	25.46	125.3	NA	0.5	0.72	NA	NA	0	0.0891842	0.196495
Silaum silaus	17.43	287.3	NA	0.48	0.65	NA	NA	0	0.0274274	0.0599951
Silene dioica	36.79	112	NA	0.56	0.6	NA	NA	0	NA	NA
Silene vulgaris	20.59	166	NA	0.27	0.45	NA	NA	0	NA	NA
Sisymbrium officinale	26.72	139	NA	0.42	0.53	NA	NA	0	NA	NA
Spergula arvensis	18.88	145	NA	0.2	0.25	NA	NA	0	NA	NA
Stellaria graminea	28.95	174.7	NA	0.31	0.4	NA	NA	0.13	0.113627	0.138982
Stellaria media ag.	54.79	84	NA	0.17	0.23	NA	NA	0	NA	NA
Taraxacum Sec. Ruderalia	20.22	220.5	0.274	0.132	0.33	19.165	54.889	0	0.0444608	0.185667
Teucrium montanum	17.93	265	NA	0.2	0.18	NA	NA	0	0.0765542	0.0647881
Thlaspi arvense	25.48	165.7	NA	0.35	0.33	NA	NA	0	NA	NA
Thlaspi perfoliatum	NA	NA	NA	0.09	0.13	NA	NA	0	NA	NA
Thymus pulegioides s. carniolicus	15.05	455.5	0.4	0.106	0.122	29.596	74.551	0	0.0430814	0.0786202
Tragopogon pratensis ag.	22.27	243.3	0.218	0.264	0.328	24.838	56.705	0	0.0603819	0.0898452
Trifolium arvense	18.21	294.2	NA	0.15	0.17	NA	NA	0	NA	NA
Trifolium campestre	27.08	250.3	NA	0.29	0.19	NA	NA	0	0.0524642	0.053212
Trifolium dubium	25.24	199.5	NA	0.23	0.2	NA	NA	0	0.0284036	0.0628092
Trifolium montanum	19.75	257.8	NA	0.28	0.34	NA	NA	0	0.0405024	0.114439
Trifolium pratense	15.44	369.3	0.464	0.092	0.128	15.661	23.47	0	0.0531545	0.0809044
Trifolium repens	22.53	273.1	0.288	0.082	0.32	15.377	25.08	0.13	0.0664338	0.0149998
Tripleurospermum perforatum	21.69	NA	NA	NA	NA	NA	NA	0	NA	NA
Trisetum flavescens	25.09	366.6	0.265	0.29	0.463	16.571	44.373	0.13	0.0730364	0.158591
Urtica dioica	22.05	271.5	0.199	0.558	0.55	11.698	28.022	0.25	0.144954	0.165757
Valerianella locusta	31.7	103	NA	0.14	0.1	NA	NA	0	NA	NA
Veronica arvensis	25.71	134.4	NA	0.11	0.18	NA	NA	0	NA	NA
Veronica chamaedrys	28.1	271.5	0.217	0.067	0.25	19.49	40.64	0.13	0.0758192	0.121091
Veronica hederifolia ag.	30.3	92.3	NA	0.19	0.19	NA	NA	0	NA	NA
Veronica persica	39.03	120.3	NA	0.2	0.25	NA	NA	0	NA	NA
Veronica prostrata	NA	NA	NA	0.17	0.2	NA	NA	0.13	NA	NA
Veronica serpyllifolia	34.83	275.2	0.212	0.14	0.14	21.318	38.596	0.13	NA	NA
Vicia angustifolia	22.41	308.2	NA	0.38	0.69	NA	NA	0	NA	NA
Vicia cracca ag.	20.48	301.6	0.339	0.376	0.477	11.473	14.122	0.25	NA	NA
Vicia hirsuta	22.06	240.3	NA	0.28	0.31	NA	NA	0	NA	NA
Vicia sativa ag.	NA	NA	NA	NA	NA	NA	NA	0	NA	NA
Vicia sepium	27.82	234.2	0.227	0.255	0.233	12.397	13.991	0.13	0.0773854	0.162768
Vicia tetrasperma	37.84	281	NA	0.38	0.38	NA	NA	0	NA	NA
Viola arvensis	24.32	167.5	NA	0.19	0.16	NA	NA	0	NA	NA
Viola hirta	18.23	236.5	NA	0.08	0.06	NA	NA	0	0.072519	0.128123
